# Supplementary material for: Why do we transition from walking to running? Energy cost and lower leg muscle activity before and after gait transition under body weight support
Source: PeerJ. 2019 Dec 17;7:e8290. doi: 10.7717/peerj.8290 (PMC6924320; doi:10.7717/peerj.8290)
Supplement: Supplemental Information 2 [file peerj-07-8290-s002.csv]

Participant No.	1.33 m/s	1.56 m/s	1.78 m/s	2.00 m/s
1	2.818	2.899	3.217	3.709
2	3.282	3.510	3.698	4.076
3	3.297	3.444	3.868	4.684
4	3.340	3.480	3.731	4.343
5	3.251	3.386	3.506	3.954
6	3.363	3.580	4.458	5.668
7	3.550	3.639	3.845	4.372
8	3.774	3.892	4.305	4.687
9	3.178	3.333	3.755	4.368
10	3.261	3.371	3.607	4.326
11	3.326	3.141	3.650	4.233
12	3.402	3.501	3.696	4.251
13	3.387	3.670	4.274	4.829
