# Supplementary material for: Why do we transition from walking to running? Energy cost and lower leg muscle activity before and after gait transition under body weight support
Source: PeerJ. 2019 Dec 17;7:e8290. doi: 10.7717/peerj.8290 (PMC6924320; doi:10.7717/peerj.8290)
Supplement: Supplemental Information 3 [file peerj-07-8290-s003.csv]

Participant No.	2.00 m/s	2.22 m/s	2.44 m/s
1	3.980	3.998	4.072
2	4.514	4.391	4.381
3	5.149	5.018	4.968
4	4.703	4.568	4.496
5	4.217	4.088	4.052
6	5.060	4.948	4.815
7	5.055	4.930	4.629
8	4.325	4.307	4.242
9	4.191	4.130	4.092
10	4.529	4.489	4.615
11	4.862	4.812	4.729
12	4.382	4.595	4.637
13	4.866	4.887	4.998
