# Supplementary material for: Why do we transition from walking to running? Energy cost and lower leg muscle activity before and after gait transition under body weight support
Source: PeerJ. 2019 Dec 17;7:e8290. doi: 10.7717/peerj.8290 (PMC6924320; doi:10.7717/peerj.8290)
Supplement: Supplemental Information 5 [file peerj-07-8290-s005.csv]

Participant No.	2.00 m/s	2.22 m/s	2.44 m/s
1	4.014	4.272	4.242
2	3.853	3.972	3.923
3	4.219	4.510	4.791
4	4.230	4.082	3.970
5	3.761	3.658	3.570
6	5.011	4.798	4.607
7	4.709	4.245	4.146
8	3.787	3.832	4.015
9	4.204	3.852	3.858
10	3.699	3.712	3.810
11	3.935	3.783	3.631
12	3.699	3.815	4.094
13	3.926	4.246	4.413
