# Supplementary material for: Why do we transition from walking to running? Energy cost and lower leg muscle activity before and after gait transition under body weight support
Source: PeerJ. 2019 Dec 17;7:e8290. doi: 10.7717/peerj.8290 (PMC6924320; doi:10.7717/peerj.8290)
Supplement: Supplemental Information 6 [file peerj-07-8290-s006.csv]

Participant's No.	EOTS under NG	EOTS under SRG	PTS under NG	PTS under SRG
1	2.064	2.336	1.917	1.944
2	2.122	2.193	1.917	1.944
3	2.092	2.301	1.944	2.222
4	2.068	2.395	2.028	2.250
5	2.074	2.250	1.833	1.889
6	1.909	2.076	1.833	1.889
7	2.063	2.364	1.917	2.167
8	1.849	2.400	1.917	2.056
9	1.947	2.261	2.000	2.139
10	2.072	2.216	1.833	1.861
11	2.137	2.240	1.944	2.028
12	2.038	2.248	1.944	2.278
13	1.975	2.667	2.083	2.222
