# Supplementary material for: Why do we transition from walking to running? Energy cost and lower leg muscle activity before and after gait transition under body weight support
Source: PeerJ. 2019 Dec 17;7:e8290. doi: 10.7717/peerj.8290 (PMC6924320; doi:10.7717/peerj.8290)
Supplement: Supplemental Information 7 [file peerj-07-8290-s007.xlsx]

## Sheet: Sheet1
Normalized muscular activity of the tibialis anterior (TA)
Muscle		Participant	NG/Walk	NG/Run	SRG/Walk	SRG/Run
Dorsiflexor	TA	A	9.072	6.92548	10.744	7.76065
		B	4.552	3.53355	4.33495	5.23715
		C	7.277	5.63615	10.7483	7.21793
		D	6.716	5.79074	7.68447	7.37131
		E	5.651	4.5416	6.79999	5.33775
		F	7.498	7.83309	8.75528	8.62712
		G	8.511	5.12053	8.26508	4.69156
		H	6.091	4.69462	12.0373	6.6414
		I	7.626	4.62307	14.4764	7.27807
		J	7.331	6.11585	14.9083	11.0481
		K	8.29	6.32382	9.83688	7.99942
		L	7.854	7.10331	8.18812	7.62057
