# Supplementary material for: Why do we transition from walking to running? Energy cost and lower leg muscle activity before and after gait transition under body weight support
Source: PeerJ. 2019 Dec 17;7:e8290. doi: 10.7717/peerj.8290 (PMC6924320; doi:10.7717/peerj.8290)
Supplement: Supplemental Information 8 [file peerj-07-8290-s008.xlsx]

## Sheet: Sheet1
Normalized muscular activity of the plantarflexors (GM, GL, and SOL)
Muscle		Participant	NG/Walk	NG/Run	SRG/Walk	SRG/Run
Plantar Flexors	GM	A	5.28674	4.83907	4.85886	7.51876
		B	1.92237	2.71665	2.95771	4.51099
		C	5.42826	5.16988	7.33409	5.07298
		D	5.67411	6.89964	4.47469	5.86401
		E	4.06509	3.14871	4.06154	3.56351
		F	3.78895	3.95419	5.13245	3.82109
		G	6.2234	5.14654	5.80454	6.11743
		H	4.8298	4.52935	8.68154	4.6509
		I	4.98738	3.41005	5.60159	5.55901
		J	5.21395	4.58936	17.8558	8.31939
		K	4.12511	5.1307	4.51646	5.36377
		L	6.57712	5.61642	4.72862	5.76739
	GL	A	7.25718	6.94909	8.03051	5.28127
		B	2.44787	2.58058	4.08468	2.36552
		C	7.68457	7.36229	11.3645	4.91977
		D	8.28541	7.05951	6.87331	2.4571
		E	6.25748	6.22373	4.6938	3.56351
		F	7.65885	6.26551	15.4378	4.94843
		G	8.856	5.14	9.36	2.499
		H	5.17632	4.72	6.84737	4.28725
		I	5.8912	5.84319	8.35483	4.5767
		J	6.82013	4.78925	19.067	15.5073
		K	4.75778	3.74433	5.74974	2.68189
		L	9.13732	7.97056	12.4303	5.2478
	SOL	A	7.25037	6.52796	9.1112	4.23308
		B	2.06863	1.90609	3.86188	3.57578
		C	7.26999	4.91974	13.7657	4.52823
		D	6.24574	5.56246	6.30303	5.05874
		E	4.86729	3.57248	6.43527	3.63869
		F	15.836	12.661	8.763	4.577
		G	8.78039	5.29757	6.15549	1.79383
		H	5.87777	5.19595	7.78323	4.68917
		I	6.24124	4.24492	7.12787	5.62599
		J	5.92296	4.1859	16.9457	7.78695
		K	5.621	4.461	8.383	4.917
		L	7.31266	5.63901	8.04495	4.27791
