# Supplementary material for: Why do we transition from walking to running? Energy cost and lower leg muscle activity before and after gait transition under body weight support
Source: PeerJ. 2019 Dec 17;7:e8290. doi: 10.7717/peerj.8290 (PMC6924320; doi:10.7717/peerj.8290)
Supplement: Supplemental Information 9 [file peerj-07-8290-s009.xlsx]

## Sheet: Sheet1
Mean Power Frequency
Participant	NG								SRG
	Walk				Run				Walk				Run
	TA	GM	GL	SoL	TA	GM	GL	SoL	TA	GM	GL	SoL	TA	GM	GL	SoL
A	120.8	140.1	108.8	110.9	125.7	137.4	98.8	98.9	142	154.4	110.8	123.9	136	154.1	123.5	98.7
B	119.1	113.8	99.3	103.1	117.9	114.2	93.1	96	125.1	126.7	112.3	101.9	127.1	122.2	101.4	89
C	154.7	137.1	108.3	153.6	146.5	133.1	100.6	136.9	160.7	136.2	109.6	143.4	156.8	127.4	105.4	125.3
D	134.2	76.8	114.4	78.6	129.6	102.7	108.9	73.7	138.5	73.3	114.9	72.2	139.7	105.1	106.2	70.1
E	140.3	111.3	138.5	114.2	134.3	107.8	157.7	107	153.4	96.8	134.9	120	146.8	98.9	161.9	110.6
F	151.1	122.7	104.7	102	153	126.6	99.6	91.5	159.1	119.2	60.1	109.5	129	136.4	48.4	92.4
G	123.3	96.1	80.1	71.4	113.1	94.6	92.7	79.9	135	95.6	105.1	73.2	129.8	102.6	70.1	64.1
H	114.6	104.7	95.2	111.4	111.4	110.6	97.3	98.7	112.1	82	79.2	94.3	114.6	111.9	108.5	110.7
I	110.1	94.6	97.2	95.2	104.5	108.7	79.1	91.3	115.3	80.6	85.2	96	93.4	108.6	110.5	93.6
J	118.3	107.9	102.6	124.7	115.2	147.4	90.9	106.2	112	107	103.7	117	123.7	161.6	99.8	99.1
K	159.3	143.1	132.3	102.9	146.8	161.9	135.1	96.3	171.8	152.2	128	107.5	160.9	168.8	117.1	90.1
L	118.5	123.7	117.4	127.8	120.5	130	116.4	123.5	117.5	119.6	116.6	141.7	124.9	127.4	110.3	123.1
